# Supplementary material for: Non‐Invasive Measures of DNA Methylation Capture Molecular Aging in Wild Capuchin Monkeys
Source: Mol Ecol. 2026 Jul 15;35(14):e70468. doi: 10.1111/mec.70468 (PMC13373498; doi:10.1111/mec.70468)
Supplement: Supplementary file 2 — Table S1: Sample metadata and library quality scores. Table S2: Sample size for pairs of categorical variables in the dataset. Table S3: List of CpG sites overlapping promoters of genes considered as tissue or cell‐specific markers in Loyfer et al. (2023). Table S4: Linear correlates of multidimensional PC1 and PC2 loadings. Table S5: Posthoc pairwise comparisons for categorical variables. Table S6: Classification of sample source using machine learning multinomial models. Table S7: glmnet model preprocessing pipeline. Table S8: Coefficients of the clock trained on blood, faecal, and urine samples. Table S9: Age predictions from the clock trained on blood, faecal, and urine samples. Table S10: Faecal clock coefficients. Table S11: Age predictions from the faecal clock. Table S12: Age predictions from the faecal clock for individuals with uncertain ages. Table S13: EWAS for the effect of age on faecal sample methylation profiles. Table S14: Annotation of age‐associated CpG sites overlapping promoters. Table S15: Gene Ontology Biological Processes enrichment analysis. Table S16: Gene Ontology Cellular Components enrichment analysis. Table S17: Gene Ontology Molecular Functions enrichment analysis. Table S18: Enrichment for transcription factor binding motifs among age‐associated hypermethylated differentially methylated regions. Table S19: Comparison of age EWAS in faecal samples from capuchins with age EWAS from a panmammalian multi‐tissue analysis in Lu et al. (2023) at a subset of common genes. [file MEC-35-e70468-s001.xlsx]

## Sheet: Table of Content
Supplementary Files for Non-invasive measures of DNA methylation capture molecular aging in wild capuchin monkeys
Table S1	Sample metadata and library quality scores.
Table S2	Sample size for pairs of categorical variables in the dataset.
Table S3	List of CpG sites overlapping promoters of genes considered as tissue or cell-specific markers in Loyd et al. 2023.
Table S4	Linear correlates of multidimensional PC1 and PC2 loadings.
Table S5	Posthoc pairwise comparisons for categorical variables.
Table S6	Classification of sample source using machine learning multinomial models.
Table S7	glmnet model preprocessing pipeline.
Table S8	Coefficients of the clock trained on blood, fecal, and urine samples.
Table S9	Age predictions from the clock trained on blood, fecal, and urine samples.
Table S10	Fecal clock coefficients.
Table S11	Age predictions from the fecal clock.
Table S12	Age predictions from the fecal clock for individuals with uncertain ages.
Table S13	EWAS for the effect of age on fecal sample methylation profiles.
Table S14	Annotation of age-associated CpG sites overlapping promoters.
Table S15	Gene Ontology Biological Processes enrichment analysis.
Table S16	Gene Ontology Cellular Components enrichment analysis.
Table S17	Gene Ontology Molecular Functions enrichment analysis.
Table S18	Enrichment for transcription factor binding motifs among age-associated hypermethylated differentially methylated regions.
Table S19	Comparison of age EWAS in fecal samples from capuchins with age EWAS from a panmammalian multitissue analysis in Lu et al. 2023 at a subset of common genes.

## Sheet: Table S1
TableS1. Sample metadata and library quality scores.
sample_name	sample_id	reads	unique	map_efficiency	meth_cpg	unmeth_cpg	perc_cpg_meth	perc_chg_meth	perc_chh_meth	batch	sample_type	monkey_id	sra_monkey_id	species	sex	age	estimated_dob
11432-NS-0022	1027RT-C	850807	552199	0.649	2868824	2639014	0.521	0.014	0.013	a	fecal	JJ	22_capu	Cebus	female	1.98356	n
11432-NS-0026	Old-021-C	7090939	6125487	0.864	25922395	57333776	0.311	0.009	0.006	b	fecal	BO	26_capu	Cebus	female	17.7589	n
11432-NS-0095	VFD-067	12400066	1115411	0.09	5829054	5866576	0.498	0.019	0.007	c	fecal	US	80_capu	Cebus	female	8.33699	n
11432-NS-0011	DID_1007413	21954752	19727991	0.899	127390534	110991877	0.534	0.007	0.006	a	blood	IRA	10_capu	Sapajus	female	11.2219	n
11432-NS-0121	GSU-47-U	55030017	35713466	0.649	225504974	298938382	0.43	0.006	0.006	c	urine	GAM	55_capu	Sapajus	female	26.0795	n
11432-NS-0017	VFD-032-C	20353624	15907620	0.782	91606341	71413665	0.562	0.011	0.01	a	fecal	SI	17_capu	Cebus	female	24.2219	n
11432-NS-0057	GSU-R03-F	5652877	2843198	0.503	14838966	19019721	0.438	0.016	0.016	b	fecal	ISA	3_capu	Sapajus	female	42.8411	n
11432-NS-0027	VFD-074	12450591	10316341	0.829	50101656	71504964	0.412	0.008	0.007	b	fecal	BY	27_capu	Cebus	male	20.0247	y
11432-NS-0047	Old-005-C	18982477	16612570	0.875	95582531	146004423	0.396	0.007	0.006	b	fecal	PT	47_capu	Cebus	female	21.5068	y
11432-NS-0054	VFD-004	14509074	10042958	0.692	45406019	62267222	0.422	0.009	0.008	b	fecal	WE	54_capu	Cebus	male	8.92877	n
11432-NS-0116	GSU-53-U	13736598	51259	0.004	366627	624435	0.37	0.01	0.008	c	urine	LIA	1_capu	Sapajus	male	19.2521	n
11432-NS-0028	Old-011-C	9377123	8470307	0.903	34087615	81167534	0.296	0.008	0.006	b	fecal	CE	28_capu	Cebus	female	16.137	n
11432-NS-0069	GSU-2R2-F	1498261	214462	0.143	683492	1010607	0.403	0.023	0.023	c	fecal	IRE	62_capu	Sapajus	female	22.3716	n
11432-NS-0005	DID_1007391	22386408	19902732	0.889	123800850	114563656	0.519	0.007	0.006	a	blood	ALB	5_capu	Sapajus	male	11.3123	n
11432-NS-0091	VFD-187	3009089	1092906	0.363	5964932	6012714	0.498	0.008	0.007	c	fecal	LA	76_capu	Cebus	female	13.9918	n
11432-NS-0110	GSU-33-U	60756984	43654744	0.719	288399955	360434056	0.444	0.007	0.006	c	urine	BEN	59_capu	Sapajus	male	18.8192	n
11432-NS-0101	GSU-R11-U	81998529	59400606	0.724	439253659	635903753	0.409	0.006	0.006	c	urine	WID	9_capu	Sapajus	female	15.459	n
11432-NS-0061	GSU-36-F	42176485	21436234	0.508	134858973	184214966	0.423	0.009	0.008	b	fecal	ALB	5_capu	Sapajus	male	11.2877	n
11432-NS-0034	VFD-011	19475736	16500587	0.847	85078401	135078213	0.386	0.005	0.005	b	fecal	HG	34_capu	Cebus	male	15.4986	n
11432-NS-0020	987RT-C	1558771	1152256	0.739	5946165	5759149	0.508	0.011	0.01	a	fecal	GE	20_capu	Cebus	male	1.1589	n
11432-NS-0016	953RT-C	1160750	960147	0.827	5359092	5225955	0.506	0.012	0.011	a	fecal	FJ	16_capu	Cebus	male	1.47123	n
11432-NS-0083	Old-028-C	1721949	698765	0.406	2642496	4658625	0.362	0.012	0.014	c	fecal	PD	14_capu	Cebus	female	18.1096	n
11432-NS-0053	VFD-081	4948734	4324572	0.874	19615125	39847048	0.33	0.008	0.007	b	fecal	TD	53_capu	Cebus	male	10.2548	n
11432-NS-0003	DID_1007389	21362018	18696939	0.875	119750639	95018197	0.558	0.007	0.007	a	blood	ISA	3_capu	Sapajus	female	41.6411	n
11432-NS-0078	VFD-126	44526649	34600585	0.777	162531171	201895242	0.446	0.006	0.005	c	fecal	CG	67_capu	Cebus	male	11.7726	n
11432-NS-0071	GSU-33-F	40481209	20458642	0.505	169512467	196330511	0.463	0.008	0.007	c	fecal	LIA	1_capu	Sapajus	male	18.9726	n
11432-NS-0023	VFD-209-C	13170380	10632107	0.807	56597246	46699612	0.548	0.007	0.006	a	fecal	LO	12_capu	Cebus	male	12.3534	y
11432-NS-0006	DID_1007392	19896568	17648457	0.887	111494193	95388950	0.539	0.007	0.007	a	blood	ATI	6_capu	Sapajus	male	9.96164	n
11432-NS-0060	GSU-R06-U	9730323	6614785	0.68	26321436	44658097	0.371	0.011	0.009	b	urine	ING	57_capu	Sapajus	female	11.2295	n
11432-NS-0025	Old-054-C	762031	706566	0.927	4223821	7932934	0.347	0.004	0.004	b	fecal	AB	25_capu	Cebus	female	17.1644	n
11432-NS-0035	VFD-042	19863528	13294714	0.669	59043348	89407344	0.398	0.008	0.007	b	fecal	HD	35_capu	Cebus	female	8.49315	n
11432-NS-0036	VFD-038	17841336	15352186	0.86	85277934	130245788	0.396	0.006	0.005	b	fecal	HT	36_capu	Cebus	female	10.4548	n
11432-NS-0044	VFD-045	9475129	6211216	0.656	27863815	39816731	0.412	0.009	0.008	b	fecal	MT	44_capu	Cebus	female	8.5726	n
11432-NS-0089	VFD-155	27578139	18945056	0.687	155442666	282690301	0.355	0.009	0.007	c	fecal	DD	74_capu	Cebus	male	15.2192	y
11432-NS-0098	GSU-08-U	38241122	31087710	0.813	206750253	342574999	0.376	0.007	0.006	c	urine	NAL	66_capu	Sapajus	female	20.2055	n
11432-NS-0107	GSU-26-U	15651471	9035934	0.577	66361744	111957994	0.372	0.006	0.005	c	urine	PAD	56_capu	Sapajus	female	12.4055	n
11432-NS-0079	VFD-203	80010655	48927972	0.612	320144141	430746702	0.426	0.007	0.006	c	fecal	HI	15_capu	Cebus	female	11.8521	n
11432-NS-0076	GSU-42-F	62788812	44929199	0.716	258069660	395922866	0.395	0.009	0.008	c	fecal	NKI	11_capu	Sapajus	male	15.0575	n
11432-NS-0111	GSU-34-U	75701217	58366304	0.771	481800208	673967129	0.417	0.006	0.005	c	urine	MAS	65_capu	Sapajus	male	24.5726	n
11432-NS-0030	VFD-066	3644063	2973883	0.816	13597772	28400414	0.324	0.009	0.007	b	fecal	CZ	30_capu	Cebus	male	22.9699	y
11432-NS-0059	GSU-R16-F	15958843	9500188	0.595	45973528	67139497	0.406	0.011	0.01	b	fecal	GRI	7_capu	Sapajus	male	26.2787	n
11432-NS-0085	VFD-110	67632851	45094745	0.667	254532674	277021054	0.479	0.006	0.005	c	fecal	AI	70_capu	Cebus	female	6.70959	n
11432-NS-0029	VFD-206	16795524	11273773	0.671	53731600	71984168	0.427	0.008	0.007	b	fecal	CH	29_capu	Cebus	female	23.7644	n
11432-NS-0038	VFD-078	13730482	11530226	0.84	60430911	87764996	0.408	0.006	0.005	b	fecal	KO	38_capu	Cebus	male	14.1178	y
11432-NS-0113	GSU-48-U	38584358	28317711	0.734	218331103	323214093	0.403	0.008	0.007	c	urine	IRE	62_capu	Sapajus	female	20.726	n
11432-NS-0055	GSU-R10-F	14647683	9360155	0.639	43476845	57661950	0.43	0.011	0.01	b	fecal	GAM	55_capu	Sapajus	female	27.112	n
11432-NS-0082	VFD-030	64376978	48814549	0.758	285188759	360635635	0.442	0.005	0.005	c	fecal	LO	12_capu	Cebus	male	11.8603	y
11432-NS-0117	GSU-54-U	10986772	7322934	0.667	53211459	84750603	0.386	0.008	0.007	c	urine	APP	4_capu	Sapajus	female	18.0603	n
11432-NS-0037	VFD-056	27230959	21075244	0.774	96575186	160207989	0.376	0.009	0.007	b	fecal	KN	37_capu	Cebus	male	13.9479	y
11432-NS-0019	VFD-050-C	13960304	10900511	0.781	60607919	43047711	0.585	0.011	0.01	a	fecal	QD	19_capu	Cebus	female	15.5616	n
11432-NS-0088	VFD-236	9492102	4524114	0.477	23846795	26671397	0.472	0.007	0.006	c	fecal	DT	73_capu	Cebus	female	7.02459	n
11432-NS-0067	GSU-12-F	15000000	8776004	0.585	75231431	98839695	0.432	0.009	0.008	c	fecal	GON	60_capu	Sapajus	female	16.5808	n
11432-NS-0094	Old-010	24744669	16470062	0.666	73795763	114984411	0.391	0.006	0.005	c	fecal	SS	79_capu	Cebus	female	24.8082	n
11432-NS-0024	10 : 13 -C	122242289	107073252	0.876	866641022	842470703	0.507	0.011	0.009	a	fecal	KI	23_capu	Cebus	female	19.4	n
11432-NS-0105	GSU-17-U	10717855	3726249	0.348	24083379	48662422	0.331	0.006	0.006	c	urine	GAB	2_capu	Sapajus	male	24.2493	n
11432-NS-0014	VFD-051-C	603541	435899	0.722	2446058	2007705	0.549	0.013	0.011	a	fecal	PD	14_capu	Cebus	female	19.7644	n
11432-NS-0039	Old-007-C	18701481	15017346	0.803	62820750	135269621	0.317	0.008	0.007	b	fecal	LE	39_capu	Cebus	male	26.6055	n
11432-NS-0048	VFD-080	8303844	7175117	0.864	34831093	60150256	0.367	0.008	0.007	b	fecal	SJ	48_capu	Cebus	female	12.4822	n
11432-NS-0073	GSU-49-F	13279802	8734527	0.658	61366707	72023125	0.46	0.01	0.008	c	fecal	LYC	64_capu	Sapajus	female	23.2658	n
11432-NS-0118	GSU-55-U	7295301	3518080	0.482	25027900	46324965	0.351	0.006	0.005	c	urine	WRE	84_capu	Sapajus	male	20.3781	n
11432-NS-0050	VFD-064	32804408	23510127	0.717	107889743	170154723	0.388	0.009	0.008	b	fecal	SB	50_capu	Cebus	male	8.04932	n
11432-NS-0052	VFD-007	15905762	11625017	0.731	53885721	76095101	0.415	0.007	0.006	b	fecal	TS	52_capu	Cebus	female	13.3178	n
11432-NS-0108	GSU-28-U	50889672	35947076	0.706	244977245	391141790	0.385	0.006	0.006	c	urine	BAI	58_capu	Sapajus	female	22.7616	n
11432-NS-0008	DID_1007410	20888703	18423355	0.882	120262995	101124886	0.543	0.007	0.007	a	blood	LIL	8_capu	Sapajus	female	25.1562	n
11432-NS-0096	VFD-228	16614349	7472210	0.45	38059174	51624578	0.424	0.009	0.006	c	fecal	AP	81_capu	Cebus	male	6.06284	n
11432-NS-0012	DID_1007414	19124407	17281759	0.904	114169051	98833493	0.536	0.007	0.006	a	blood	NKI	11_capu	Sapajus	male	15	n
11432-NS-0015	VFD-40-C	4881086	3729334	0.764	20142183	18053680	0.527	0.011	0.009	a	fecal	HI	15_capu	Cebus	female	11.389	n
11432-NS-0063	GSU-17-F	36082131	18161641	0.503	111876553	134991446	0.453	0.008	0.007	c	fecal	ATI	6_capu	Sapajus	male	9.90411	n
11432-NS-0102	GSU-R12-U	15595189	7730709	0.496	53535539	76141475	0.413	0.006	0.006	c	urine	LOG	63_capu	Sapajus	male	18.5191	n
11432-NS-0114	GSU-49-U	65061258	49869771	0.767	299474582	424494508	0.414	0.006	0.006	c	urine	BIA	83_capu	Sapajus	female	35.8219	n
11432-NS-0077	GSU-2R9-F	10677382	175350	0.016	862989	1387305	0.384	0.01	0.01	c	fecal	WID	9_capu	Sapajus	female	16.1096	n
11432-NS-0120	GSU-46-U	53211489	32956368	0.619	266439403	419225083	0.389	0.006	0.006	c	urine	LIL	8_capu	Sapajus	female	25.2548	n
11432-NS-0004	DID_1007390	20657289	18267822	0.884	115143639	100432942	0.534	0.007	0.006	a	blood	APP	4_capu	Sapajus	female	17.8082	n
11432-NS-0045	Old-008-C	11238463	10100303	0.899	46429922	74774963	0.383	0.008	0.007	b	fecal	MW	45_capu	Cebus	female	25.9508	y
11432-NS-0090	VFD-101	33267230	26149932	0.786	136569522	184366070	0.426	0.006	0.005	c	fecal	FI	75_capu	Cebus	male	8.47123	n
11432-NS-0119	GSU-56-U	79624765	53719137	0.675	459746333	581963268	0.441	0.006	0.006	c	urine	ING	57_capu	Sapajus	female	10.2932	n
11432-NS-0109	GSU-31-U	36319102	21471158	0.591	150630593	229698201	0.396	0.006	0.006	c	urine	GON	60_capu	Sapajus	female	16.7836	n
11432-NS-0104	GSU-15-U	27218086	15365273	0.565	92306701	126994184	0.421	0.007	0.006	c	urine	LEX	24_capu	Sapajus	female	14.0438	n
11432-NS-0056	GSU-R11-F	17876828	12542888	0.702	61267435	90443995	0.404	0.011	0.01	b	fecal	LIL	8_capu	Sapajus	female	26.2869	n
11432-NS-0009	DID_1007411	28873370	23182171	0.803	137450261	133593482	0.507	0.007	0.006	a	blood	LEX	24_capu	Sapajus	female	14.2137	n
11432-NS-0049	VFD-124	69154516	54967397	0.795	350528354	692227680	0.336	0.011	0.009	b	fecal	SH	49_capu	Cebus	female	19.9863	n
11432-NS-0100	GSU-11-U	5943422	1843868	0.31	11261413	28187445	0.285	0.006	0.005	c	urine	ATI	6_capu	Sapajus	male	9.87123	n
11432-NS-0002	DID_1007388	19038568	16831173	0.884	104328928	94008916	0.526	0.007	0.006	a	blood	GAB	2_capu	Sapajus	male	24.2822	n
11432-NS-0099	GSU-10-U	16122615	1944813	0.121	13571610	26556450	0.338	0.006	0.005	c	urine	GRI	7_capu	Sapajus	male	24.8986	n
11432-NS-0033	VFD-235	5388383	4148859	0.77	19592134	29317829	0.401	0.008	0.007	b	fecal	FR	33_capu	Cebus	female	8.73973	n
11432-NS-0021	974RT-C	12715683	10430938	0.82	51883749	56674642	0.478	0.009	0.008	a	fecal	CQ	21_capu	Cebus	male	2.3589	n
11432-NS-0013	831-832RT-C	6861474	5833592	0.85	30285078	30959897	0.494	0.009	0.008	a	fecal	YU	13_capu	Cebus	male	1.32329	n
11432-NS-0072	GSU-2R1-F	17646359	6177674	0.35	31101641	34893609	0.471	0.008	0.007	c	fecal	LOG	63_capu	Sapajus	male	19.1096	n
11432-NS-0058	GSU-R12-F	8832128	5517725	0.625	24655956	43150796	0.364	0.012	0.01	b	fecal	PAD	56_capu	Sapajus	female	13.6475	n
11432-NS-0040	VFD-022	3844443	3077925	0.801	14888825	25865153	0.365	0.008	0.008	b	fecal	LI	40_capu	Cebus	female	5.68219	n
11432-NS-0001	DID_1007387	17570169	15326543	0.872	97509709	82787341	0.541	0.007	0.006	a	blood	LIA	1_capu	Sapajus	male	19	n
11432-NS-0018	971RT-C	979273	798825	0.816	4319513	5001678	0.463	0.012	0.011	a	fecal	MV	18_capu	Cebus	female	1.49041	n
11432-NS-0092	VFD-114	9257053	3311552	0.358	14835088	17116426	0.464	0.009	0.009	c	fecal	MI	77_capu	Cebus	female	14.8411	n
11432-NS-0103	GSU-13-U	63819274	44056086	0.69	288226469	523481936	0.355	0.006	0.006	c	urine	LYC	64_capu	Sapajus	female	23	n
11432-NS-0080	VFD-046	84049325	69661680	0.829	474400837	541278977	0.467	0.004	0.004	c	fecal	KI	23_capu	Cebus	female	20.537	n
11432-NS-0106	GSU-20-U	9002847	1859156	0.207	13016751	19283449	0.403	0.006	0.005	c	urine	NKI	11_capu	Sapajus	male	14.8849	n
11432-NS-0046	VFD-200	14886738	11379169	0.764	81089073	166287794	0.328	0.013	0.01	b	fecal	NP	46_capu	Cebus	female	11.4	n
11432-NS-0112	GSU-44-U	75487800	56547692	0.749	315594265	460066415	0.407	0.006	0.006	c	urine	GRE	61_capu	Sapajus	female	18.9068	n
11432-NS-0068	GSU-20-F	15000000	7759534	0.517	48073140	52529358	0.478	0.009	0.008	c	fecal	GRE	61_capu	Sapajus	female	18.6959	n
11432-NS-0043	VFD-060	17469171	13102998	0.75	57659807	88777201	0.394	0.009	0.008	b	fecal	MY	43_capu	Cebus	female	10.1068	n
11432-NS-0087	646RT	41596499	34545015	0.83	150881282	237724504	0.388	0.005	0.005	c	fecal	BI	72_capu	Cebus	male	0.539726	n
11432-NS-0084	VFD-136	87356548	63989887	0.733	378457675	461993868	0.45	0.006	0.005	c	fecal	WK	69_capu	Cebus	female	14.7644	n
11432-NS-0031	VFD-044	5996739	4735333	0.79	21803466	35921985	0.378	0.009	0.007	b	fecal	ED	31_capu	Cebus	female	22.4959	n
11432-NS-0032	VFD-039	5829113	3933459	0.675	17697162	27561489	0.391	0.009	0.007	b	fecal	EC	32_capu	Cebus	male	13.8904	y
11432-NS-0042	VFD-106	24361725	18831386	0.773	114701865	236658260	0.326	0.01	0.008	b	fecal	MK	42_capu	Cebus	male	6.60548	n
11432-NS-0064	GSU-25-F	8845519	4406879	0.498	21625254	26102384	0.453	0.011	0.009	c	fecal	BAI	58_capu	Sapajus	female	22.7534	n
11432-NS-0093	VFD-099	45995004	36176773	0.787	190124841	195186765	0.493	0.005	0.005	c	fecal	PR	78_capu	Cebus	female	12.4822	n
11432-NS-0007	DID_1007409	21656320	19390872	0.895	122078603	111770150	0.522	0.007	0.006	a	blood	GRI	7_capu	Sapajus	male	25.126	n
11432-NS-0062	GSU-26-F	83044334	47139248	0.568	365650019	451659741	0.447	0.01	0.008	c	fecal	APP	4_capu	Sapajus	female	17.7753	n
11432-NS-0097	Old-041-C	2857995	2523345	0.883	17008693	20297349	0.456	0.007	0.007	c	fecal	OR	82_capu	Cebus	female	16.3562	n
11432-NS-0074	GSU-58-F	41164567	23416550	0.569	191905787	253309819	0.431	0.009	0.008	c	fecal	MAS	65_capu	Sapajus	male	24.6932	n
11432-NS-0070	GSU-14-F	3693221	1672878	0.453	12015440	21510281	0.358	0.011	0.009	c	fecal	LEX	24_capu	Sapajus	female	14.0438	n
11432-NS-0115	GSU-50-U	5993504	575638	0.096	3722102	6849124	0.352	0.013	0.007	c	urine	ALB	5_capu	Sapajus	male	11.5096	n
11432-NS-0066	GSU-28-F	49215637	36813419	0.748	304620434	534155851	0.363	0.011	0.009	c	fecal	GAB	2_capu	Sapajus	male	24.2493	n
11432-NS-0075	GSU-2R15-F	23227077	5582390	0.24	25968098	40831419	0.389	0.014	0.012	c	fecal	NAL	66_capu	Sapajus	female	22.3123	n
11432-NS-0051	VFD-096	33135973	26612865	0.803	150937973	256313360	0.371	0.009	0.008	b	fecal	TH	51_capu	Cebus	female	14.6986	n
11432-NS-0010	DID_1007412	20232604	18225595	0.901	120599855	108617116	0.526	0.007	0.007	a	blood	WID	9_capu	Sapajus	female	14.3096	n
11432-NS-0081	VFD-132	37251983	32368952	0.869	143209540	294304260	0.327	0.005	0.005	c	fecal	LM	68_capu	Cebus	female	13.2329	n
11432-NS-0086	VFD-128	18072471	15387072	0.851	63587803	101601794	0.385	0.006	0.005	c	fecal	BT	71_capu	Cebus	female	16.9726	n
11432-NS-0065	GSU-59-F	15000000	9658540	0.644	69567116	96196708	0.42	0.009	0.008	c	fecal	BEN	59_capu	Sapajus	male	18.9397	n
11432-NS-0041	Old-002-C	17293438	15665170	0.906	93510540	136422839	0.407	0.004	0.004	b	fecal	LL	41_capu	Cebus	female	27.9809	y
11432-NS-0122	GSU-32-U	4952981	3099597	0.626	18396792	22750238	0.447	0.008	0.007	c	urine	BEE	85_capu	Sapajus	female	16.5151	n
11119-AJ-0172	DID_1007411	10760911	8786788	0.817	40586894	95444743	0.298	0.004	0.003	d	blood	LEX	24_capu	Sapajus	female	14.2137	n
11119-AJ-0180	DID_1007419	10978166	9064061	0.826	41880579	98621143	0.298	0.004	0.003	d	blood	IVO	86_capu	Sapajus	female	23.9288	n
11119-AJ-0191	DID_1007430	12741505	10169378	0.798	45589805	109402069	0.294	0.004	0.003	d	blood	WRE	84_capu	Sapajus	female	20.2356	n
11119-AJ-0183	DID_1007422	9710478	8067919	0.831	36417160	90925442	0.286	0.004	0.003	d	blood	MAS	65_capu	Sapajus	male	24.5726	n
11119-AJ-0171	DID_1007410	8762338	7149440	0.816	33226067	76492110	0.303	0.004	0.003	d	blood	LIL	8_capu	Sapajus	female	25.1562	n
11119-AJ-0186	DID_1007425	12239263	10248112	0.837	46789345	110670902	0.297	0.004	0.004	d	blood	BAI	58_capu	Sapajus	female	22.9014	n
11119-AJ-0168	DID_1007391	13106244	10805683	0.824	48085530	121702709	0.283	0.004	0.003	d	blood	ALB	5_capu	Sapajus	male	11.4274	n
11119-AJ-0165	DID_1007388	14345092	11711090	0.816	51138219	130244723	0.282	0.004	0.003	d	blood	GAB	2_capu	Sapajus	male	24.3973	n
11119-AJ-0176	DID_1007415	12485593	10211823	0.818	46641670	110886695	0.296	0.004	0.003	d	blood	NAL	66_capu	Sapajus	female	20.4329	n
11119-AJ-0173	DID_1007412	11071370	9039969	0.817	40021916	98204945	0.29	0.004	0.003	d	blood	WID	9_capu	Sapajus	female	14.3096	n
11119-AJ-0167	DID_1007390	11697010	9561671	0.817	43290430	103447006	0.295	0.004	0.003	d	blood	APP	4_capu	Sapajus	female	17.9233	n
11119-AJ-0190	DID_1007429	12759138	10408222	0.816	47816513	112672106	0.298	0.004	0.003	d	blood	SCA	87_capu	Sapajus	female	17.9918	n
11119-AJ-0187	DID_1007426	10655924	8665374	0.813	38297942	94634862	0.288	0.004	0.003	d	blood	BEE	85_capu	Sapajus	female	16.5151	n
11119-AJ-0182	DID_1007421	9786706	8128220	0.831	38354033	88190230	0.303	0.005	0.004	d	blood	IRE	62_capu	Sapajus	female	20.6603	n
11119-AJ-0164	DID_1007387	12514519	10100062	0.807	44479019	110377127	0.287	0.004	0.003	d	blood	LIA	1_capu	Sapajus	male	19.1151	n
11119-AJ-0185	DID_1007424	13530909	10985870	0.812	46894893	120319785	0.28	0.003	0.003	d	blood	BEN	59_capu	Sapajus	male	18.8192	n
11119-AJ-0177	DID_1007416	11652611	9624907	0.826	44197805	107240977	0.292	0.004	0.003	d	blood	GAM	55_capu	Sapajus	female	25.9808	n
11119-AJ-0170	DID_1007409	10136142	8260493	0.815	36687326	89383698	0.291	0.004	0.003	d	blood	GRI	7_capu	Sapajus	male	25.126	n
11119-AJ-0174	DID_1007413	11084950	9033127	0.815	40567866	99160762	0.29	0.004	0.003	d	blood	IRA	10_capu	Sapajus	female	11.2219	n
11119-AJ-0178	DID_1007417	12884107	10443866	0.811	47649486	112741466	0.297	0.004	0.003	d	blood	LYC	64_capu	Sapajus	female	23.1699	n
11119-AJ-0184	DID_1007423	10520014	8569185	0.815	39424542	93428303	0.297	0.004	0.003	d	blood	BIA	83_capu	Sapajus	female	35.7562	n
11119-AJ-0175	DID_1007414	14543548	11943450	0.821	52768930	131550742	0.286	0.004	0.003	d	blood	NKI	11_capu	Sapajus	male	15	n
11119-AJ-0188	DID_1007427	10689686	8622437	0.807	39343402	93350008	0.296	0.004	0.003	d	blood	GRE	61_capu	Sapajus	female	18.8438	n
11119-AJ-0181	DID_1007420	9453951	7770414	0.822	34967929	84264497	0.293	0.004	0.003	d	blood	PAD	56_capu	Sapajus	female	12.5479	n
11119-AJ-0189	DID_1007428	11579091	9323227	0.805	42775650	101586046	0.296	0.004	0.004	d	blood	GON	60_capu	Sapajus	female	15.7836	n

## Sheet: Table S2
Table S2. Sample size for pairs of categorical variables in the dataset
Species x Sample source
	blood	fecal	urine
Cebus	0	44	0
Sapajus	27	16	18
Sample source x Batch
	a	b	c	d
blood	12	0	0	15
fecal	10	28	22	0
urine	0	1	17	0
Species x Batch
	a	b	c	d
Cebus	10	22	12	0
Sapajus	12	7	27	15

## Sheet: Table S3
TableS3. List of CpG sites overlapping promoters of genes considered as tissue or cell-specific markers in Loyd et al. 2023.
Type	Target_meth	Background_meth	Genomic_class	Gene	seqnames	site	average_pmethylation_promoter	target_markers
Adipocytes	0.12	0.813	promoter-TSS	MIR199A2	KV389488.1	KV389488.1_4577428_4579627	0.956472	0
Adipocytes	0.134	0.749	promoter-TSS	TCF4	KV389662.1	KV389662.1_2459445_2461644	0.00777116	0
Adipocytes	0.2	0.783	promoter-TSS	TEAD1	KV389465.1	KV389465.1_2767590_2769789	0.96217	0
Adipocytes	0.212	0.789	Intergenic_promoter-TSS	TNFAIP8L1	KV389479.1	KV389479.1_4934265_4936464	0.95988	0
Adipocytes	0.146	0.719	promoter-TSS	DAB2IP	KV389735.1	KV389735.1_1768821_1771020	0.765193	0
Adipocytes	0.143	0.696	promoter-TSS	SH3D19	KV390252.1	KV390252.1_13778_15977	0.00886446	0
Adipocytes	0.175	0.724	intron_promoter-TSS	FES	KV389774.1	KV389774.1_259309_261508	0.844532	0
Adipocytes	0.128	0.671	promoter-TSS	DAB2	KV389770.1	KV389770.1_1499860_1502059	0.00988946	0
Adipocytes	0.191	0.688	promoter-TSS	ACVRL1	KV389607.1	KV389607.1_3736544_3738743	0.0115429	0
Adipocytes	0.166	0.651	promoter-TSS	CTHRC1	KV389482.1	KV389482.1_2543245_2545444	0.0328859	0
Adipocytes	0.343	0.771	promoter-TSS	SRP14	KV389496.1	KV389496.1_2501759_2503958	0.00955812	0
Bladder-Ep	0.0631	0.817	intron_promoter-TSS	ELF5	KV389492.1	KV389492.1_4446070_4448269	0.596689	0
Bladder-Ep	0.117	0.792	promoter-TSS	ELF5	KV389492.1	KV389492.1_4446070_4448269	0.596689	0
Blood-B	0.13	0.888	exon_promoter-TSS	HTR3A	KV389454.1	KV389454.1_1753432_1755631	0.0238802	0
Blood-B	0.175	0.895	promoter-TSS	SLC35B2	KV389623.1	KV389623.1_2986153_2988352	0.0185817	0
Blood-B	0.153	0.861	promoter-TSS	TNFRSF13C	KV389861.1	KV389861.1_705784_707983	0.00688303	0
Blood-Granul	0.0748	0.916	promoter-TSS	AMPD3	KV389691.1	KV389691.1_434402_436601	0.301494	0
Blood-Granul	0.0493	0.86	promoter-TSS	P2RY11	KV389689.1	KV389689.1_745460_747659	0.844729	0
Blood-Granul	0.00918	0.783	promoter-TSS	RNF26	KV389454.1	KV389454.1_7111902_7114101	0.14682	0
Blood-Granul	0.103	0.874	promoter-TSS	ALDH4A1	KV389441.1	KV389441.1_9174029_9176228	0.00697367	0
Blood-Granul	0.105	0.86	promoter-TSS	OTUB2	KV389619.1	KV389619.1_3342040_3344239	0.00316518	0
Blood-Granul	0.188	0.889	promoter-TSS	SNUPN	KV389629.1	KV389629.1_340290_342489	0.0796633	0
Blood-Granul	0.279	0.93	promoter-TSS	CRYAA	KV389538.1	KV389538.1_3478112_3480311	0.802326	0
Blood-Mono+Macro	0.0453	0.747	promoter-TSS	PTPN7	KV390228.1	KV390228.1_229435_231634	0.442647	0
Blood-Mono+Macro	0.0296	0.731	promoter-TSS	MYO1G	KV389460.1	KV389460.1_1195366_1197565	0.802556	0
Blood-Mono+Macro	0.031	0.729	promoter-TSS	RASSF1	KV389426.1	KV389426.1_3756908_3759107	0.748291	0
Blood-Mono+Macro	0.21	0.896	promoter-TSS	PPM1M	KV389426.1	KV389426.1_1947018_1949217	0.246625	0
Blood-Mono+Macro	0.0372	0.713	promoter-TSS	FCER1G	KV389967.1	KV389967.1_383560_385759	0.756687	0
Blood-Mono+Macro	0.0338	0.682	TTS_promoter-TSS	MIR142	KV389547.1	KV389547.1_229257_231456	0.747415	0
Blood-Mono+Macro	0.264	0.91	promoter-TSS	RNF149	KV389628.1	KV389628.1_3107591_3109790	0.00110328	0
Blood-Mono+Macro	0.0329	0.643	promoter-TSS	RNF166	KV389935.1	KV389935.1_41900_44099	0.00624595	0
Blood-Mono+Macro	0.0554	0.66	exon_intron_promoter-TSS	ADORA2A	KV389663.1	KV389663.1_4062951_4065150	0.0836335	0
Blood-Mono+Macro	0.0531	0.627	promoter-TSS	FERMT3	KV390035.1	KV390035.1_21994_24193	0.0092288	0
Blood-NK	0.213	0.908	promoter-TSS	FGR	KV389513.1	KV389513.1_5418914_5421113	0.00832645	0
Blood-NK	0.0212	0.692	promoter-TSS	PRDM11	KV389484.1	KV389484.1_2691650_2693849	0.155787	0
Blood-T	0.0255	0.86	intron_promoter-TSS	UBASH3A	KV389538.1	KV389538.1_4153260_4155459	0.892955	0
Blood-T	0.00579	0.805	promoter-TSS	DOCK8	KV389581.1	KV389581.1_548168_550367	0.00558848	0
Blood-T	0.0111	0.782	exon_promoter-TSS	PTPN7	KV390228.1	KV390228.1_229435_231634	0.442647	0
Blood-T	0.0093	0.779	intron_promoter-TSS	SMG6	KV389562.1	KV389562.1_798925_801124	0.0124099	0
Blood-T	0.0127	0.781	promoter-TSS	RPS6KA1	KV389513.1	KV389513.1_4264816_4267015	0.00748999	0
Blood-T	0.0181	0.784	promoter-TSS	PTPRCAP	KV389528.1	KV389528.1_1024141_1026340	0.824336	0
Blood-T	0.0101	0.771	promoter-TSS	TBC1D10C	KV389528.1	KV389528.1_1061439_1063638	0.836298	0
Blood-T	0.0103	0.77	intron_promoter-TSS	PTPN6	KV390040.1	KV390040.1_729935_732134	0.0211624	0
Blood-T	0.00834	0.768	promoter-TSS	MIR142	KV389547.1	KV389547.1_229257_231456	0.747415	0
Blood-T	0.00862	0.765	intron_promoter-TSS	EVL	KV389478.1	KV389478.1_3430882_3433081	0.00680155	0
Blood-T	0.0178	0.744	promoter-TSS	ADORA2A	KV389663.1	KV389663.1_4062951_4065150	0.0836335	0
Blood-T	0.00751	0.724	TTS_promoter-TSS	MIR142	KV389547.1	KV389547.1_229257_231456	0.747415	0
Blood-T	0.00962	0.719	promoter-TSS	LCK	KV389477.1	KV389477.1_9817925_9820124	0.894635	0
Blood-T	0.00653	0.715	promoter-TSS	LAT	KV389465.1	KV389465.1_167133_169332	0.893799	0
Blood-T	0.0139	0.716	promoter-TSS	UBASH3A	KV389538.1	KV389538.1_4153260_4155459	0.892955	0
Blood-T	0.0114	0.701	exon_intron_promoter-TSS	ADORA2A	KV389663.1	KV389663.1_4062951_4065150	0.0836335	0
Blood-T	0.00955	0.693	promoter-TSS	RHOH	KV389851.1	KV389851.1_1603824_1606023	0.948954	0
Bone-Osteob	0.205	0.947	promoter-TSS	MAB21L2	KV389430.1	KV389430.1_15735508_15737707	0.927753	0
Bone-Osteob	0.278	0.908	promoter-TSS	UAP1L1	KV389765.1	KV389765.1_1122280_1124479	0.0104457	0
Bone-Osteob	0.258	0.862	promoter-TSS	MSANTD1	KV389948.1	KV389948.1_528746_530945	0.00423449	0
Breast-Basal-Ep	0.107	0.911	promoter-TSS	MIR671	KV389446.1	KV389446.1_7755568_7757767	0.919469	0
Breast-Basal-Ep	0.243	0.913	promoter-TSS	SLC7A5	KV389585.1	KV389585.1_5436009_5438208	0.00299286	0
Breast-Basal-Ep	0.279	0.891	promoter-TSS	AKAP7	KV389507.1	KV389507.1_1415046_1417245	0.00356462	0
Breast-Basal-Ep:Breast-Luminal-Ep	0.048	0.816	promoter-TSS	CDSN	KV390225.1	KV390225.1_215939_218138	0.816152	0
Breast-Basal-Ep:Breast-Luminal-Ep	0.0352	0.787	promoter-TSS	ZC3H4	KV389692.1	KV389692.1_570619_572818	0.00604271	0
Breast-Basal-Ep:Breast-Luminal-Ep	0.0276	0.742	Intergenic_promoter-TSS	RBL2	KV389489.1	KV389489.1_2282634_2284833	0.0126696	0
Breast-Basal-Ep:Breast-Luminal-Ep	0.0186	0.723	promoter-TSS	ZC3H4	KV389692.1	KV389692.1_570619_572818	0.00604271	0
Breast-Basal-Ep:Breast-Luminal-Ep	0.134	0.835	promoter-TSS	IL17B	KV389497.1	KV389497.1_6127210_6129409	0.707867	0
Breast-Basal-Ep:Breast-Luminal-Ep	0.0266	0.693	promoter-TSS	SERPINB5	KV389481.1	KV389481.1_6509925_6512124	0.255674	0
Breast-Basal-Ep:Breast-Luminal-Ep	0.0198	0.665	intron_promoter-TSS	SERPINB5	KV389481.1	KV389481.1_6509925_6512124	0.255674	0
Breast-Basal-Ep:Breast-Luminal-Ep	0.0274	0.663	promoter-TSS	GPS2	KV389498.1	KV389498.1_6938148_6940347	0.290791	0
Breast-Luminal-Ep	0.0208	0.728	Intergenic_promoter-TSS	RBL2	KV389489.1	KV389489.1_2282634_2284833	0.0126696	0
Breast-Luminal-Ep	0.021	0.709	promoter-TSS	ZC3H4	KV389692.1	KV389692.1_570619_572818	0.00604271	0
Breast-Luminal-Ep	0.133	0.795	promoter-TSS	KCTD6	KV389474.1	KV389474.1_6448300_6450499	0.0168055	0
Breast-Luminal-Ep	0.0316	0.69	promoter-TSS	FAM110A	KV389444.1	KV389444.1_11115689_11117888	0.597701	0
Breast-Luminal-Ep	0.0147	0.652	intron_promoter-TSS	SERPINB5	KV389481.1	KV389481.1_6509925_6512124	0.255674	0
Breast-Luminal-Ep	0.0293	0.651	promoter-TSS	GPS2	KV389498.1	KV389498.1_6938148_6940347	0.290791	0
Colon-Ep	0.0664	0.953	promoter-TSS	CDYL	KV389957.1	KV389957.1_668799_670998	0.0402004	1
Colon-Ep	0.0181	0.809	promoter-TSS	PDE4A	KV389689.1	KV389689.1_440374_442573	0.0122857	1
Colon-Ep	0.035	0.75	promoter-TSS	EID2	KV389732.1	KV389732.1_2116875_2119074	0.00649158	1
Colon-Ep:Gastric-Ep:Small-Int-Ep	0.00963	0.724	intron_promoter-TSS	HNF4A	KV389558.1	KV389558.1_276810_279009	0.0412647	1
Colon-Ep:Gastric-Ep:Small-Int-Ep	0.016	0.715	exon_promoter-TSS	SFN	KV389513.1	KV389513.1_4602029_4604228	0.0299348	1
Colon-Ep:Gastric-Ep:Small-Int-Ep	0.0114	0.702	exon_promoter-TSS	PTK6	KV389981.1	KV389981.1_496090_498289	0.0268309	1
Colon-Ep:Gastric-Ep:Small-Int-Ep	0.0114	0.7	promoter-TSS	SERPINB6	KV389657.1	KV389657.1_3788610_3790809	0.00404193	1
Colon-Ep:Gastric-Ep:Small-Int-Ep	0.255	0.893	exon_promoter-TSS	CARD14	KV389462.1	KV389462.1_3027069_3029268	0.914961	1
Colon-Ep:Gastric-Ep:Small-Int-Ep	0.0296	0.659	promoter-TSS	TMEM62	KV389435.1	KV389435.1_12932095_12934294	0.0112459	1
Colon-Ep:Gastric-Ep:Small-Int-Ep	0.0144	0.642	promoter-TSS	ENTPD2	KV389765.1	KV389765.1_1147700_1149899	0.00249196	1
Colon-Ep:Small-Int-Ep	0.0516	0.898	promoter-TSS	AIFM3	KV390345.1	KV390345.1_37117_39316	0.020552	1
Colon-Ep:Small-Int-Ep	0.185	0.939	promoter-TSS	COG3	KV389520.1	KV389520.1_5426227_5428426	0.0048272	1
Colon-Ep:Small-Int-Ep	0.0139	0.695	promoter-TSS	TMC4	KV389661.1	KV389661.1_3217318_3219517	0.915175	1
Colon-Fibro:Heart-Fibro	0.0917	0.714	promoter-TSS	PCOLCE	KV389508.1	KV389508.1_3661113_3663312	0.457132	0
Colon-Fibro:Heart-Fibro	0.132	0.691	promoter-TSS	DAB2IP	KV389735.1	KV389735.1_1768821_1771020	0.765193	0
Colon-Fibro:Heart-Fibro	0.156	0.704	promoter-TSS	SH3D19	KV390252.1	KV390252.1_13778_15977	0.00886446	0
Colon-Fibro:Heart-Fibro	0.259	0.735	promoter-TSS	ZNF385A	KV389711.1	KV389711.1_2016483_2018682	0.0218252	0
Colon-Fibro:Heart-Fibro	0.293	0.693	promoter-TSS	ACVRL1	KV389607.1	KV389607.1_3736544_3738743	0.0115429	0
Dermal-Fibro	0.0927	0.797	promoter-TSS	ARHGEF25	KV389522.1	KV389522.1_3612482_3614681	0.799057	0
Endothel	0.0402	0.701	promoter-TSS	TMEM204	KV389870.1	KV389870.1_1568248_1570447	0.902191	0
Endothel	0.162	0.762	Intergenic_promoter-TSS	SLC22A11	KV389528.1	KV389528.1_3980148_3982347	0.177196	0
Endothel	0.145	0.736	promoter-TSS	ACVRL1	KV389607.1	KV389607.1_3736544_3738743	0.0115429	0
Endothel	0.168	0.701	promoter-TSS	AP2A2	KV389810.1	KV389810.1_1877654_1879853	0.00350138	0
Endothel	0.233	0.766	intron_promoter-TSS	FES	KV389774.1	KV389774.1_259309_261508	0.844532	0
Endothel	0.191	0.686	TTS_promoter-TSS	MIR126	KV389765.1	KV389765.1_1504916_1507115	0.00404898	0
Endothel	0.212	0.656	promoter-TSS	PLEKHB1	KV389505.1	KV389505.1_3478282_3480481	0.867065	0
Epid-Kerat	0.00597	0.832	promoter-TSS	PINLYP	KV389722.1	KV389722.1_232673_234872	0.0080262	0
Epid-Kerat	0.168	0.893	intron_promoter-TSS	CARD14	KV389462.1	KV389462.1_3027069_3029268	0.914961	0
Eryth-prog	0.0589	0.913	Intergenic_promoter-TSS	DNAJA4	KV390163.1	KV390163.1_568197_570396	0.0117131	0
Eryth-prog	0.222	0.921	promoter-TSS	UBE2H	KV389503.1	KV389503.1_5952469_5954668	0.0209197	0
Eryth-prog	0.267	0.931	promoter-TSS	ZBTB48	KV389666.1	KV389666.1_408454_410653	0.332495	0
Eryth-prog	0.344	0.941	promoter-TSS	SERPINE2	KV389483.1	KV389483.1_7290237_7292436	0.0157566	0
Fallopian-Ep:Ovary-Ep	0.076	0.853	Intergenic_promoter-TSS	LSM12	KV389999.1	KV389999.1_661971_664170	0.00724342	0
Fallopian-Ep:Ovary-Ep	0.0519	0.778	promoter-TSS	PAEP	KV389912.1	KV389912.1_26202_28401	0.563189	0
Fallopian-Ep:Ovary-Ep	0.218	0.941	Intergenic_promoter-TSS	NTPCR	KV389468.1	KV389468.1_13733741_13735940	0.0124749	0
Fallopian-Ep:Ovary-Ep	0.162	0.884	intron_promoter-TSS	DMKN	KV389744.1	KV389744.1_239599_241798	0.193642	0
Fallopian-Ep:Ovary-Ep	0.275	0.846	Intergenic_promoter-TSS	PORCN	KV389456.1	KV389456.1_10107995_10110194	0.324887	0
Gallbladder	0.0368	0.912	promoter-TSS	TNNI2	KV390262.1	KV390262.1_97611_99810	0.850907	0
Gallbladder	0.0069	0.875	promoter-TSS	TMEM86B	KV389616.1	KV389616.1_362061_364260	0.803515	0
Gallbladder	0.0333	0.893	promoter-TSS	TNNI2	KV390262.1	KV390262.1_97611_99810	0.850907	0
Gallbladder	0.0564	0.859	TTS_promoter-TSS	MIR1225	KV389870.1	KV389870.1_2551196_2553395	0.733398	0
Gallbladder	0.277	0.954	promoter-TSS	SLC25A25	KV389642.1	KV389642.1_631060_633259	0.711166	0
Gastric-Ep	0.0783	0.86	promoter-TSS	ATP4B	KV390199.1	KV390199.1_358804_361003	0.553866	0
Gastric-Ep	0.119	0.879	promoter-TSS	CLDN18	KV389479.1	KV389479.1_842883_845082	0.918717	0
Gastric-Ep	0.0258	0.777	promoter-TSS	UBE2H	KV389503.1	KV389503.1_5952469_5954668	0.0209197	0
Gastric-Ep	0.16	0.877	promoter-TSS	MIR455	KV389490.1	KV389490.1_6219332_6221531	0.874687	0
Gastric-Ep:Small-Int-Ep	0.0213	0.744	promoter-TSS	NAPEPLD	KV389452.1	KV389452.1_10365867_10368066	0.0187309	1
Gastric-Ep:Small-Int-Ep	0.0258	0.739	promoter-TSS	MYRF	KV389742.1	KV389742.1_1566785_1568984	0.00721564	1
Gastric-Ep:Small-Int-Ep	0.00617	0.694	intron_promoter-TSS	HNF4A	KV389558.1	KV389558.1_276810_279009	0.0412647	1
Gastric-Ep:Small-Int-Ep	0.19	0.871	promoter-TSS	ATP4B	KV390199.1	KV390199.1_358804_361003	0.553866	1
Gastric-Ep:Small-Int-Ep	0.0127	0.673	exon_promoter-TSS	PTK6	KV389981.1	KV389981.1_496090_498289	0.0268309	1
Head-Neck-Ep	0.0183	0.834	exon_promoter-TSS	SOX15	KV389498.1	KV389498.1_6644579_6646778	0.698238	0
Head-Neck-Ep	0.0994	0.882	promoter-TSS	DTX2	KV389508.1	KV389508.1_1729251_1731450	0.0117576	0
Head-Neck-Ep	0.0193	0.725	promoter-TSS	FAM110A	KV389444.1	KV389444.1_11115689_11117888	0.597701	0
Head-Neck-Ep	0.0222	0.725	promoter-TSS	SMAD3	KV389674.1	KV389674.1_3137772_3139971	0.0241843	0
Head-Neck-Ep	0.0224	0.717	promoter-TSS	TMEM95	KV389498.1	KV389498.1_6898981_6901180	0.83893	0
Head-Neck-Ep	0.04	0.719	promoter-TSS	PI4KB	KV389614.1	KV389614.1_4860567_4862766	0.0146588	0
Heart-Cardio	0.0687	0.908	promoter-TSS	MYBPC3	KV389484.1	KV389484.1_376234_378433	0.829261	0
Heart-Cardio	0.0328	0.86	promoter-TSS	MYBPC3	KV389484.1	KV389484.1_376234_378433	0.829261	0
Heart-Cardio	0.0414	0.833	promoter-TSS	ACTC1	KV389545.1	KV389545.1_2797625_2799824	0.112025	0
Heart-Cardio:Skeletal-Musc:Smooth-Musc	0.118	0.745	promoter-TSS	DAB2IP	KV389735.1	KV389735.1_1768821_1771020	0.765193	0
Heart-Cardio:Skeletal-Musc:Smooth-Musc	0.151	0.722	promoter-TSS	SPEG	KV389517.1	KV389517.1_3578670_3580869	0.16308	0
Heart-Cardio:Skeletal-Musc:Smooth-Musc	0.203	0.697	exon_promoter-TSS	LGI4	KV389744.1	KV389744.1_505952_508151	0.0616945	0
Heart-Cardio:Skeletal-Musc:Smooth-Musc	0.155	0.646	promoter-TSS	CMTM5	KV389596.1	KV389596.1_1890973_1893172	0.724956	0
Heart-Cardio:Skeletal-Musc:Smooth-Musc	0.253	0.728	promoter-TSS	MYLK2	KV389444.1	KV389444.1_9911938_9914137	0.575055	0
Heart-Cardio:Skeletal-Musc:Smooth-Musc	0.172	0.639	promoter-TSS	FEZ1	KV389426.1	KV389426.1_19491842_19494041	0.0836191	0
Heart-Cardio:Skeletal-Musc:Smooth-Musc	0.177	0.607	exon_promoter-TSS	CPT1B	KV389755.1	KV389755.1_3299356_3301555	0.771412	0
Heart-Cardio:Skeletal-Musc:Smooth-Musc	0.321	0.75	promoter-TSS	MYOG	KV389464.1	KV389464.1_742827_745026	0.824151	0
Heart-Cardio:Skeletal-Musc:Smooth-Musc	0.274	0.659	promoter-TSS	MAMSTR	KV389692.1	KV389692.1_2125930_2128129	0.0181378	0
Kidney-Ep	0.268	0.918	promoter-TSS	MIR323A	KV389478.1	KV389478.1_2379811_2382010	0.885055	0
Liver-Hep	0.0886	0.894	promoter-TSS	ELFN1	KV389814.1	KV389814.1_41971_44170	0.836634	0
Liver-Hep	0.115	0.919	promoter-TSS	FUOM	KV390206.1	KV390206.1_333395_335594	0.428162	0
Liver-Hep	0.122	0.913	promoter-TSS	SLC25A47	KV389478.1	KV389478.1_3073934_3076133	0.958477	0
Liver-Hep	0.133	0.877	promoter-TSS	CCNY	KV389518.1	KV389518.1_1627243_1629442	0.00167911	0
Liver-Hep	0.251	0.946	Intergenic_promoter-TSS	OAZ2	KV389812.1	KV389812.1_1400771_1402970	0.0111707	0
Lung-Ep-Alveo	0.155	0.859	promoter-TSS	WDR81	KV389562.1	KV389562.1_1388280_1390479	0.00773678	0
Lung-Ep-Alveo:Lung-Ep-Bron	0.0665	0.772	Intergenic_promoter-TSS	ZNRF1	KV389492.1	KV389492.1_5887752_5889951	0.00939718	0
Lung-Ep-Alveo:Lung-Ep-Bron	0.0387	0.683	promoter-TSS	CLDN4	KV389508.1	KV389508.1_366711_368910	0.0319726	0
Lung-Ep-Alveo:Lung-Ep-Bron	0.0411	0.674	promoter-TSS	ANK3	KV389568.1	KV389568.1_3032044_3034243	0.0101343	0
Lung-Ep-Alveo:Lung-Ep-Bron	0.0491	0.661	promoter-TSS	MAP2K2	KV389801.1	KV389801.1_180690_182889	0.935249	0
Lung-Ep-Bron	0.0881	0.71	intron_promoter-TSS	CUEDC1	KV389541.1	KV389541.1_5042940_5045139	0.891295	0
Lung-Ep-Bron	0.19	0.806	promoter-TSS	SMG6	KV389562.1	KV389562.1_798925_801124	0.0124099	0
Neuron	0.0664	0.88	promoter-TSS	GNG3	KV389742.1	KV389742.1_416355_418554	0.00369787	0
Neuron	0.126	0.869	Intergenic_promoter-TSS	NLGN2	KV389498.1	KV389498.1_6864312_6866511	0.0135196	0
Neuron	0.0377	0.776	promoter-TSS	TCF4	KV389662.1	KV389662.1_2459445_2461644	0.00777116	0
Neuron	0.0428	0.781	promoter-TSS	PRKACB	KV389687.1	KV389687.1_446918_449117	0.00273341	0
Neuron	0.111	0.84	promoter-TSS	NFYB	KV389434.1	KV389434.1_1220041_1222240	0.0277094	0
Neuron	0.108	0.805	promoter-TSS	PRKAG2	KV389446.1	KV389446.1_7123841_7126040	0.0113496	0
Neuron	0.155	0.849	promoter-TSS	NCS1	KV389680.1	KV389680.1_1718973_1721172	0.00555988	0
Neuron	0.0842	0.756	exon_promoter-TSS	HOXB1	KV389654.1	KV389654.1_188903_191102	0.861245	0
Neuron	0.151	0.817	Intergenic_promoter-TSS	AKAP11	KV389522.1	KV389522.1_1844807_1847006	0.0184758	0
Neuron	0.271	0.921	promoter-TSS	NCS1	KV389680.1	KV389680.1_1718973_1721172	0.00555988	0
Neuron	0.0669	0.714	promoter-TSS	SERP2	KV389520.1	KV389520.1_6438283_6440482	0.184259	0
Neuron	0.236	0.874	promoter-TSS	NMNAT2	KV389459.1	KV389459.1_4360583_4362782	0.011168	0
Neuron	0.15	0.775	promoter-TSS	HOXB1	KV389654.1	KV389654.1_188903_191102	0.861245	0
Neuron	0.0219	0.645	promoter-TSS	FEZ1	KV389426.1	KV389426.1_19491842_19494041	0.0836191	0
Neuron	0.223	0.824	promoter-TSS	TSSK3	KV389477.1	KV389477.1_9940660_9942859	0.0200338	0
Neuron	0.303	0.843	promoter-TSS	NCS1	KV389680.1	KV389680.1_1718973_1721172	0.00555988	0
Neuron	0.228	0.744	promoter-TSS	ARPP21	KV389447.1	KV389447.1_11190889_11193088	0.0101316	0
Neuron	0.361	0.864	Intergenic_promoter-TSS	SIK2	KV390067.1	KV390067.1_326127_328326	0.00729982	0
Neuron	0.238	0.717	promoter-TSS	SMPD3	KV389544.1	KV389544.1_1780602_1782801	0.919484	0
Neuron:Oligodend	0.0324	0.792	promoter-TSS	TCF4	KV389662.1	KV389662.1_2459445_2461644	0.00777116	0
Neuron:Oligodend	0.0512	0.809	promoter-TSS	ANK3	KV389568.1	KV389568.1_3032044_3034243	0.0101343	0
Neuron:Oligodend	0.0449	0.796	promoter-TSS	PRKACB	KV389687.1	KV389687.1_446918_449117	0.00273341	0
Neuron:Oligodend	0.0946	0.82	promoter-TSS	PRKAG2	KV389446.1	KV389446.1_7123841_7126040	0.0113496	0
Neuron:Oligodend	0.078	0.77	exon_promoter-TSS	HOXB1	KV389654.1	KV389654.1_188903_191102	0.861245	0
Neuron:Oligodend	0.175	0.851	promoter-TSS	NFYB	KV389434.1	KV389434.1_1220041_1222240	0.0277094	0
Neuron:Oligodend	0.125	0.79	promoter-TSS	HOXB1	KV389654.1	KV389654.1_188903_191102	0.861245	0
Neuron:Oligodend	0.175	0.829	Intergenic_promoter-TSS	AKAP11	KV389522.1	KV389522.1_1844807_1847006	0.0184758	0
Neuron:Oligodend	0.0813	0.726	promoter-TSS	SERP2	KV389520.1	KV389520.1_6438283_6440482	0.184259	0
Neuron:Oligodend	0.0184	0.658	promoter-TSS	FEZ1	KV389426.1	KV389426.1_19491842_19494041	0.0836191	0
Neuron:Oligodend	0.085	0.719	intron_promoter-TSS	C2orf80	KV389617.1	KV389617.1_1479113_1481312	0.905027	0
Neuron:Oligodend	0.273	0.845	promoter-TSS	TMEM167B	KV389682.1	KV389682.1_616094_618293	0.00717972	0
Neuron:Oligodend	0.111	0.674	promoter-TSS	CDKL2	KV389963.1	KV389963.1_1621741_1623940	0.0164931	0
Neuron:Oligodend	0.281	0.832	promoter-TSS	TSSK3	KV389477.1	KV389477.1_9940660_9942859	0.0200338	0
Oligodend	0.0896	0.922	promoter-TSS	SLC16A8	KV389830.1	KV389830.1_1223467_1225666	0.394721	0
Oligodend	0.162	0.877	intron_promoter-TSS	CLDN14	KV389467.1	KV389467.1_6548903_6551102	0.854442	0
Ovary-Ep	0.0863	0.932	Intergenic_promoter-TSS	NTPCR	KV389468.1	KV389468.1_13733741_13735940	0.0124749	0
Ovary-Ep	0.235	0.838	Intergenic_promoter-TSS	PORCN	KV389456.1	KV389456.1_10107995_10110194	0.324887	0
Pancreas-Acinar	0.155	0.924	Intergenic_promoter-TSS	TMEM170A	KV389492.1	KV389492.1_6372843_6375042	0.0153341	0
Pancreas-Acinar	0.07	0.768	promoter-TSS	FAM89B	KV389528.1	KV389528.1_2919808_2922007	0.175838	0
Pancreas-Alpha	0.0143	0.884	promoter-TSS	FRRS1L	KV389670.1	KV389670.1_417329_419528	0.0153798	0
Pancreas-Alpha	0.0659	0.831	promoter-TSS	MSANTD1	KV389948.1	KV389948.1_528746_530945	0.00423449	0
Pancreas-Alpha:Pancreas-Beta:Pancreas-Delta	0.0362	0.848	promoter-TSS	GFOD1	KV389447.1	KV389447.1_449717_451916	0.00607819	0
Pancreas-Alpha:Pancreas-Beta:Pancreas-Delta	0.146	0.835	promoter-TSS	CUEDC1	KV389541.1	KV389541.1_5042940_5045139	0.891295	0
Pancreas-Delta	0.118	0.815	promoter-TSS	CUEDC1	KV389541.1	KV389541.1_5042940_5045139	0.891295	0
Pancreas-Duct	0.0116	0.811	promoter-TSS	TUBGCP3	KV389440.1	KV389440.1_10804214_10806413	0.00789251	0
Pancreas-Duct	0.00493	0.699	promoter-TSS	CLDN15	KV389508.1	KV389508.1_3056087_3058286	0.0544004	0
Prostate-Ep	0.0296	0.774	promoter-TSS	PLA2G6	KV389830.1	KV389830.1_1303146_1305345	0.00970431	0
Prostate-Ep	0.0479	0.789	promoter-TSS	USP27X	KV389946.1	KV389946.1_1030551_1032750	0.346274	0
Prostate-Ep	0.0557	0.73	Intergenic_promoter-TSS	RBL2	KV389489.1	KV389489.1_2282634_2284833	0.0126696	0
Prostate-Ep	0.0466	0.69	promoter-TSS	CDK3	KV389519.1	KV389519.1_6144594_6146793	0.0475309	0
Prostate-Ep	0.0433	0.683	promoter-TSS	SERPINB5	KV389481.1	KV389481.1_6509925_6512124	0.255674	0
Skeletal-Musc	0.274	0.833	promoter-TSS	KLHL40	KV389555.1	KV389555.1_5671147_5673346	0.443894	0
Skeletal-Musc	0.347	0.883	promoter-TSS	CACNG1	KV389655.1	KV389655.1_75648_77847	0.810642	0
Skeletal-Musc	0.313	0.842	promoter-TSS	MEF2C	KV389442.1	KV389442.1_9455863_9458062	0.0246025	0
Skeletal-Musc	0.382	0.842	exon_promoter-TSS	DMKN	KV389744.1	KV389744.1_239599_241798	0.193642	0
Skeletal-Musc	0.387	0.832	promoter-TSS	PRKAG3	KV389517.1	KV389517.1_2971816_2974015	0.883914	0
Skeletal-Musc:Smooth-Musc	0.0686	0.828	promoter-TSS	MIR199A2	KV389488.1	KV389488.1_4577428_4579627	0.956472	0
Skeletal-Musc:Smooth-Musc	0.0783	0.733	promoter-TSS	DAB2IP	KV389735.1	KV389735.1_1768821_1771020	0.765193	0
Skeletal-Musc:Smooth-Musc	0.112	0.694	promoter-TSS	DAB2IP	KV389735.1	KV389735.1_1768821_1771020	0.765193	0
Skeletal-Musc:Smooth-Musc	0.113	0.658	promoter-TSS	DOK1	KV389825.1	KV389825.1_830907_833106	0.78756	0
Skeletal-Musc:Smooth-Musc	0.172	0.696	promoter-TSS	SMAD3	KV389674.1	KV389674.1_3137772_3139971	0.0241843	0
Skeletal-Musc:Smooth-Musc	0.231	0.75	promoter-TSS	PLK1	KV389511.1	KV389511.1_6228338_6230537	0.00597534	0
Skeletal-Musc:Smooth-Musc	0.213	0.722	promoter-TSS	TRIM65	KV389519.1	KV389519.1_6042889_6045088	0.00246623	0
Skeletal-Musc:Smooth-Musc	0.225	0.708	promoter-TSS	SPEG	KV389517.1	KV389517.1_3578670_3580869	0.16308	0
Skeletal-Musc:Smooth-Musc	0.149	0.631	promoter-TSS	FEZ1	KV389426.1	KV389426.1_19491842_19494041	0.0836191	0
Skeletal-Musc:Smooth-Musc	0.265	0.7	promoter-TSS	EVC2	KV389543.1	KV389543.1_7684779_7686978	0.00460189	0
Skeletal-Musc:Smooth-Musc	0.337	0.731	Intergenic_promoter-TSS	DSN1	KV389444.1	KV389444.1_4982096_4984295	0.00432032	0
Skeletal-Musc:Smooth-Musc	0.322	0.649	promoter-TSS	MAMSTR	KV389692.1	KV389692.1_2125930_2128129	0.0181378	0
Small-Int-Ep	0.156	0.928	promoter-TSS	PHC3	KV389713.1	KV389713.1_733271_735470	0.0129469	1
Small-Int-Ep	0.0139	0.695	promoter-TSS	TMC4	KV389661.1	KV389661.1_3217318_3219517	0.915175	1
Smooth-Musc	0.00705	0.822	promoter-TSS	MIR199A2	KV389488.1	KV389488.1_4577428_4579627	0.956472	0
Smooth-Musc	0.00572	0.713	promoter-TSS	PCOLCE	KV389508.1	KV389508.1_3661113_3663312	0.457132	0
Smooth-Musc	0.0418	0.69	promoter-TSS	DAB2IP	KV389735.1	KV389735.1_1768821_1771020	0.765193	0
Smooth-Musc	0.0455	0.689	promoter-TSS	ARHGEF25	KV389522.1	KV389522.1_3612482_3614681	0.799057	0
Smooth-Musc	0.047	0.654	promoter-TSS	DOK1	KV389825.1	KV389825.1_830907_833106	0.78756	0
Thyroid-Ep	0.0743	0.934	promoter-TSS	SLC35F6	KV389606.1	KV389606.1_495095_497294	0.00245103	0
Thyroid-Ep	0.261	0.881	promoter-TSS	SLC35F6	KV389606.1	KV389606.1_495095_497294	0.00245103	0

## Sheet: Table S4
TableS4. Linear correlates of multidimensional PC1 and PC2 loadings
PC1
	Estimate	Std. Error	t value	Pr(>|t|)	0.025	0.975
(Intercept)	-27.407	6.472	-4.235	0	-40.256	-14.558
species(Sapajus)	-55.021	4.847	-11.352	0	-64.645	-45.397
sex(male)	-7.215	2.268	-3.181	0.002	-11.719	-2.711
sample_type(fecal)	96.752	8.466	11.429	0	79.943	113.561
sample_type(urine)	35.36	6.895	5.128	0	21.669	49.05
z.age	1.846	1.154	1.599	0.113	-0.446	4.138
batch(b)	3.831	4.397	0.871	0.386	-4.899	12.561
batch(c)	-1.225	6.023	-0.203	0.839	-13.184	10.734
batch(d)	-3.151	4.756	-0.663	0.509	-12.594	6.291
z.map_efficiency_perc	-2.498	1.612	-1.55	0.125	-5.698	0.702
z.perc_chg_meth	-0.448	2.078	-0.215	0.83	-4.573	3.678
PC2
	Estimate	Std. Error	t value	Pr(>|t|)	0.025	0.975
(Intercept)	81.765	6.342	12.892	0	69.172	94.357
species(Sapajus)	-74.777	4.75	-15.742	0	-84.208	-65.345
sex(male)	12.685	2.223	5.706	0	8.271	17.099
sample_type(fecal)	-67.924	8.297	-8.187	0	-84.397	-51.451
sample_type(urine)	-11.03	6.758	-1.632	0.106	-24.448	2.387
z.age	-7.042	1.131	-6.225	0	-9.288	-4.795
batch(b)	-4.244	4.309	-0.985	0.327	-12.8	4.311
batch(c)	-4.785	5.903	-0.811	0.42	-16.505	6.935
batch(d)	11.103	4.661	2.382	0.019	1.849	20.357
z.map_efficiency_perc	1.829	1.58	1.158	0.25	-1.308	4.965
z.perc_chg_meth	-0.209	2.036	-0.103	0.918	-4.252	3.834

## Sheet: Table S5
TableS5. Posthoc pairwise comparisons for categorical variables
PC1
contrast	estimate	SE	df	t.ratio	p.value
blood - fecal	-96.752	8.466	94	-11.429	0
blood - urine	-35.36	6.895	94	-5.128	0
fecal - urine	61.393	4.216	94	14.563	0
contrast	estimate	SE	df	t.ratio	p.value
a - b	-3.831	4.397	94	-0.871	0.82
a - c	1.225	6.023	94	0.203	0.997
a - d	3.151	4.756	94	0.663	0.911
b - c	5.056	3.443	94	1.468	0.461
b - d	6.982	5.259	94	1.328	0.548
c - d	1.927	5.732	94	0.336	0.987
PC2
contrast	estimate	SE	df	t.ratio	p.value
blood - fecal	67.924	8.297	94	8.187	0
blood - urine	11.03	6.758	94	1.632	0.237
fecal - urine	-56.894	4.131	94	-13.771	0
contrast	estimate	SE	df	t.ratio	p.value
a - b	4.244	4.309	94	0.985	0.758
a - c	4.785	5.903	94	0.811	0.849
a - d	-11.103	4.661	94	-2.382	0.088
b - c	0.541	3.374	94	0.16	0.999
b - d	-15.347	5.154	94	-2.978	0.019
c - d	-15.888	5.618	94	-2.828	0.029

## Sheet: Table S6
Table S6. Classification of sample source using machine learning multinomial models
sample_name	sample_type	blood_probability	fecal_probability	urine_probability	mislabel
11432-NS-0013	fecal	0.000909173	0.99828	0.000810426	0
11432-NS-0014	fecal	0.0111191	0.986632	0.00224923	0
11432-NS-0015	fecal	0.00146722	0.997208	0.00132462	0
11432-NS-0016	fecal	0.00163325	0.996035	0.00233198	0
11432-NS-0017	fecal	0.000922554	0.995278	0.00379954	0
11432-NS-0018	fecal	0.00244814	0.994502	0.00304993	0
11432-NS-0019	fecal	0.00181937	0.997206	0.000974982	0
11432-NS-0020	fecal	0.00107437	0.997881	0.00104427	0
11432-NS-0021	fecal	0.000907577	0.997869	0.00122342	0
11432-NS-0022	fecal	0.00181202	0.996388	0.0018003	0
11432-NS-0023	fecal	0.00119774	0.997787	0.00101543	0
11432-NS-0025	fecal	0.0134102	0.983561	0.00302915	0
11432-NS-0026	fecal	0.0131057	0.893853	0.0930418	0
11432-NS-0027	fecal	0.00265212	0.996033	0.00131476	0
11432-NS-0028	fecal	0.00172549	0.996269	0.00200543	0
11432-NS-0029	fecal	0.00550935	0.993286	0.00120504	0
11432-NS-0030	fecal	0.00142684	0.997174	0.0013988	0
11432-NS-0031	fecal	0.000923695	0.997775	0.00130089	0
11432-NS-0032	fecal	0.00380006	0.992894	0.00330618	0
11432-NS-0033	fecal	0.00253091	0.995506	0.00196298	0
11432-NS-0034	fecal	0.00175393	0.997011	0.00123519	0
11432-NS-0035	fecal	0.0028058	0.995543	0.00165095	0
11432-NS-0036	fecal	0.00167157	0.996966	0.00136273	0
11432-NS-0037	fecal	0.000986154	0.998261	0.000752956	0
11432-NS-0038	fecal	0.00197854	0.994304	0.0037179	0
11432-NS-0039	fecal	0.00111012	0.998107	0.000782825	0
11432-NS-0040	fecal	0.000964123	0.997843	0.00119332	0
11432-NS-0041	fecal	0.00130848	0.997449	0.00124297	0
11432-NS-0042	fecal	0.00916012	0.982314	0.00852611	0
11432-NS-0043	fecal	0.00124282	0.996046	0.00271147	0
11432-NS-0044	fecal	0.00390314	0.99119	0.00490732	0
11432-NS-0045	fecal	0.0079434	0.987994	0.00406294	0
11432-NS-0046	fecal	0.00134418	0.997606	0.00104978	0
11432-NS-0047	fecal	0.00163358	0.996757	0.0016095	0
11432-NS-0048	fecal	0.00190639	0.997139	0.000954615	0
11432-NS-0049	fecal	0.0043974	0.984432	0.0111704	0
11432-NS-0050	fecal	0.000998947	0.998036	0.000964554	0
11432-NS-0051	fecal	0.00154266	0.997304	0.00115329	0
11432-NS-0052	fecal	0.00102825	0.996767	0.00220432	0
11432-NS-0053	fecal	0.00117189	0.997815	0.00101274	0
11432-NS-0054	fecal	0.00180112	0.996838	0.00136112	0
11432-NS-0078	fecal	0.0018491	0.996687	0.00146356	0
11432-NS-0079	fecal	0.00443151	0.394903	0.600666	1
11432-NS-0080	fecal	0.0012535	0.997261	0.00148538	0
11432-NS-0081	fecal	0.000866929	0.997787	0.00134586	0
11432-NS-0082	fecal	0.00181313	0.996093	0.00209433	0
11432-NS-0084	fecal	0.00147556	0.997636	0.000888003	0
11432-NS-0085	fecal	0.00255851	0.995902	0.00153973	0
11432-NS-0086	fecal	0.00135817	0.997166	0.00147565	0
11432-NS-0087	fecal	0.00339257	0.994526	0.00208156	0
11432-NS-0089	fecal	0.00447349	0.990251	0.00527594	0
11432-NS-0090	fecal	0.00121608	0.997524	0.00125978	0
11432-NS-0093	fecal	0.00561909	0.984768	0.00961284	0
11432-NS-0094	fecal	0.00126153	0.997034	0.00170464	0
11432-NS-0097	fecal	0.00123501	0.997441	0.00132386	0
11432-NS-0055	fecal	0.00301755	0.985767	0.0112151	0
11432-NS-0056	fecal	0.00405885	0.99258	0.00336076	0
11432-NS-0057	fecal	0.00266908	0.991305	0.0060256	0
11432-NS-0058	fecal	0.00272214	0.989099	0.00817866	0
11432-NS-0059	fecal	0.00545273	0.988748	0.00579921	0
11432-NS-0061	fecal	0.00344137	0.961792	0.0347666	0
11432-NS-0062	fecal	0.00401048	0.984041	0.0119485	0
11432-NS-0063	fecal	0.00147789	0.993366	0.00515562	0
11432-NS-0065	fecal	0.00421833	0.991144	0.00463745	0
11432-NS-0066	fecal	0.00186162	0.996849	0.00128925	0
11432-NS-0067	fecal	0.00138157	0.994733	0.00388572	0
11432-NS-0068	fecal	0.00203959	0.992987	0.00497307	0
11432-NS-0071	fecal	0.00866164	0.801847	0.189491	0
11432-NS-0073	fecal	0.0054293	0.99301	0.00156099	0
11432-NS-0074	fecal	0.00251795	0.99619	0.00129157	0
11432-NS-0076	fecal	0.225562	0.583894	0.190544	0
11432-NS-0060	urine	0.00161491	0.00824372	0.990141	0
11432-NS-0098	urine	0.0426716	0.0490866	0.908242	0
11432-NS-0101	urine	0.0325301	0.513764	0.453706	1
11432-NS-0103	urine	0.00207289	0.00432676	0.9936	0
11432-NS-0104	urine	0.000874853	0.00267315	0.996452	0
11432-NS-0107	urine	0.0205838	0.0615088	0.917907	0
11432-NS-0108	urine	0.00192496	0.00692126	0.991154	0
11432-NS-0109	urine	0.00183284	0.00298225	0.995185	0
11432-NS-0110	urine	0.590481	0.050067	0.359452	1
11432-NS-0111	urine	0.428068	0.0902152	0.481717	0
11432-NS-0112	urine	0.0165841	0.0159271	0.967489	0
11432-NS-0113	urine	0.0467691	0.795575	0.157656	1
11432-NS-0114	urine	0.653174	0.0144281	0.332398	1
11432-NS-0117	urine	0.0164002	0.0612307	0.922369	0
11432-NS-0119	urine	0.000477813	0.00247804	0.997044	0
11432-NS-0120	urine	0.00932334	0.0148482	0.975828	0
11432-NS-0121	urine	0.112343	0.0168787	0.870779	0
11432-NS-0122	urine	0.0150864	0.0315615	0.953352	0
11432-NS-0001	blood	0.982054	0.00708512	0.0108608	0
11432-NS-0002	blood	0.942513	0.0169353	0.0405512	0
11432-NS-0003	blood	0.987851	0.00555154	0.0065979	0
11432-NS-0004	blood	0.98869	0.00388426	0.00742572	0
11432-NS-0005	blood	0.983158	0.00591855	0.0109233	0
11432-NS-0006	blood	0.981127	0.00293764	0.0159358	0
11432-NS-0007	blood	0.985167	0.00396469	0.0108684	0
11432-NS-0008	blood	0.99004	0.00522771	0.00473262	0
11432-NS-0009	blood	0.978394	0.014451	0.00715534	0
11432-NS-0010	blood	0.976609	0.0102424	0.0131488	0
11432-NS-0011	blood	0.992635	0.00310557	0.00425905	0
11432-NS-0012	blood	0.991312	0.00455768	0.00413008	0
11119-AJ-0176	blood	0.980028	0.00759433	0.0123781	0
11119-AJ-0177	blood	0.992071	0.00253202	0.0053965	0
11119-AJ-0178	blood	0.991076	0.00351529	0.00540883	0
11119-AJ-0180	blood	0.991413	0.00229036	0.00629657	0
11119-AJ-0181	blood	0.991514	0.00400364	0.00448272	0
11119-AJ-0182	blood	0.992901	0.00510343	0.00199572	0
11119-AJ-0183	blood	0.985904	0.00655638	0.00753994	0
11119-AJ-0184	blood	0.994669	0.00164414	0.0036872	0
11119-AJ-0185	blood	0.987479	0.00328508	0.00923631	0
11119-AJ-0186	blood	0.992894	0.00356375	0.00354237	0
11119-AJ-0187	blood	0.989967	0.00158273	0.00845073	0
11119-AJ-0188	blood	0.992584	0.00374624	0.00366953	0
11119-AJ-0189	blood	0.993146	0.00409998	0.00275415	0
11119-AJ-0190	blood	0.988295	0.0059512	0.00575361	0
11119-AJ-0191	blood	0.986187	0.00432643	0.00948649	0

## Sheet: Table S7
Table S7. glmnet model preprocessing pipeline
Clock Model	log-age	normalization	correlation_filtering	bias_filtering
Classic	-	-	-	-
AgeTransfo	X	-	-	-
Norm	-	X	-	-
AgeTransfoNorm	X	X	-	-
Corr	-	-	X	-
CorrAgeTransfoNorm	X	X	X	-
NoBiasAgeTransfoNorm	X	X	X	X

## Sheet: Table S8
Table S8. Coefficients of the clock trained on blood, fecal, and urine samples
loci	coefficient
(Intercept)	16.8583
KV389446.1_3633304	0.827589
KV389460.1_9695833	0.282233
KV389469.1_3584741	-0.0903937
KV389471.1_16459087	0.35376
KV389490.1_7476420	0.16621
KV389497.1_3442273	0.0717923
KV389498.1_3055884	0.155731
KV389501.1_608516	0.154991
KV389544.1_491395	0.218156
KV389558.1_1031277	0.194745
KV389607.1_882995	0.100968
KV389611.1_4974042	0.0758807
KV389611.1_4974060	0.474366
KV389613.1_761278	0.0992667
KV389614.1_6590522	0.158213
KV389614.1_6590643	0.0850311
KV389642.1_2087531	0.27522
KV389666.1_289180	-0.0216294
KV389692.1_1031418	0.683774
KV389722.1_2617358	-0.244461
KV389732.1_2418952	0.198194
KV389765.1_1797013	0.0829423
KV389810.1_2247317	0.12851
KV389875.1_3213004	0.396697
KV389879.1_557765	0.13947
KV389879.1_557966	0.0208636
KV389879.1_557974	0.215873
KV389879.1_558004	0.324104
KV389935.1_923025	-0.122963
KV390088.1_522242	0.0498253
KV390180.1_212253	-0.00603649
KV390336.1_141704	0.00643421
KV390401.1_117409	-0.288686
KV390497.1_27712	0.620549
KV390497.1_27728	0.568574

## Sheet: Table S9
Table S9. Age predictions from the clock trained on blood, fecal, and urine samples
sample_name	age	predicted_age	species	sex	sample_type
11119-AJ-0176	20.4329	18.7958	Sapajus	female	blood
11119-AJ-0177	25.9808	19.6712	Sapajus	female	blood
11119-AJ-0178	23.1699	19.0423	Sapajus	female	blood
11119-AJ-0180	23.9288	20.9722	Sapajus	female	blood
11119-AJ-0181	12.5479	19.5001	Sapajus	female	blood
11119-AJ-0182	20.6603	18.6294	Sapajus	female	blood
11119-AJ-0183	24.5726	20.0457	Sapajus	male	blood
11119-AJ-0184	35.7562	23.996	Sapajus	female	blood
11119-AJ-0185	18.8192	19.2419	Sapajus	male	blood
11119-AJ-0186	22.9014	22.9413	Sapajus	female	blood
11119-AJ-0187	16.5151	21.4617	Sapajus	female	blood
11119-AJ-0188	18.8438	20.0891	Sapajus	female	blood
11119-AJ-0189	15.7836	17.3905	Sapajus	female	blood
11119-AJ-0190	17.9918	21.3584	Sapajus	female	blood
11119-AJ-0191	20.2356	18.9626	Sapajus	female	blood
11432-NS-0001	19	22.9778	Sapajus	male	blood
11432-NS-0002	24.2822	21.6655	Sapajus	male	blood
11432-NS-0003	41.6411	21.9711	Sapajus	female	blood
11432-NS-0004	17.8082	18.7275	Sapajus	female	blood
11432-NS-0005	11.3123	17.1955	Sapajus	male	blood
11432-NS-0006	9.96164	17.0101	Sapajus	male	blood
11432-NS-0007	25.126	23.5162	Sapajus	male	blood
11432-NS-0008	25.1562	22.2243	Sapajus	female	blood
11432-NS-0009	14.2137	19.4514	Sapajus	female	blood
11432-NS-0010	14.3096	17.4557	Sapajus	female	blood
11432-NS-0011	11.2219	19.3956	Sapajus	female	blood
11432-NS-0012	15	20.2251	Sapajus	male	blood
11432-NS-0013	1.32329	5.70049	Cebus	male	fecal
11432-NS-0014	19.7644	17.8739	Cebus	female	fecal
11432-NS-0015	11.389	7.92262	Cebus	female	fecal
11432-NS-0016	1.47123	3.60384	Cebus	male	fecal
11432-NS-0017	24.2219	29.0092	Cebus	female	fecal
11432-NS-0018	1.49041	6.02193	Cebus	female	fecal
11432-NS-0019	15.5616	15.8208	Cebus	female	fecal
11432-NS-0020	1.1589	4.49409	Cebus	male	fecal
11432-NS-0021	2.3589	4.15222	Cebus	male	fecal
11432-NS-0022	1.98356	6.91651	Cebus	female	fecal
11432-NS-0025	17.1644	10.2538	Cebus	female	fecal
11432-NS-0026	17.7589	16.0923	Cebus	female	fecal
11432-NS-0028	16.137	15.6958	Cebus	female	fecal
11432-NS-0029	23.7644	22.8248	Cebus	female	fecal
11432-NS-0031	22.4959	20.2418	Cebus	female	fecal
11432-NS-0033	8.73973	6.03557	Cebus	female	fecal
11432-NS-0034	15.4986	10.2198	Cebus	male	fecal
11432-NS-0035	8.49315	12.3286	Cebus	female	fecal
11432-NS-0036	10.4548	13.9924	Cebus	female	fecal
11432-NS-0039	26.6055	22.289	Cebus	male	fecal
11432-NS-0040	5.68219	12.3777	Cebus	female	fecal
11432-NS-0042	6.60548	8.84374	Cebus	male	fecal
11432-NS-0043	10.1068	9.2238	Cebus	female	fecal
11432-NS-0044	8.5726	10.4274	Cebus	female	fecal
11432-NS-0046	11.4	5.56296	Cebus	female	fecal
11432-NS-0048	12.4822	12.7202	Cebus	female	fecal
11432-NS-0049	19.9863	24.8519	Cebus	female	fecal
11432-NS-0050	8.04932	9.29562	Cebus	male	fecal
11432-NS-0051	14.6986	12.4538	Cebus	female	fecal
11432-NS-0052	13.3178	11.3497	Cebus	female	fecal
11432-NS-0053	10.2548	13.1129	Cebus	male	fecal
11432-NS-0054	8.92877	8.91491	Cebus	male	fecal
11432-NS-0055	27.112	24.8655	Sapajus	female	fecal
11432-NS-0056	26.2869	24.5339	Sapajus	female	fecal
11432-NS-0057	42.8411	23.3787	Sapajus	female	fecal
11432-NS-0058	13.6475	18.5352	Sapajus	female	fecal
11432-NS-0059	26.2787	22.7759	Sapajus	male	fecal
11432-NS-0060	11.2295	11.4471	Sapajus	female	urine
11432-NS-0061	11.2877	15.0215	Sapajus	male	fecal
11432-NS-0062	17.7753	19.1386	Sapajus	female	fecal
11432-NS-0063	9.90411	12.7944	Sapajus	male	fecal
11432-NS-0065	18.9397	22.1245	Sapajus	male	fecal
11432-NS-0066	24.2493	29.9341	Sapajus	male	fecal
11432-NS-0067	16.5808	19.8104	Sapajus	female	fecal
11432-NS-0068	18.6959	23.6597	Sapajus	female	fecal
11432-NS-0071	18.9726	23.5801	Sapajus	male	fecal
11432-NS-0073	23.2658	21.4292	Sapajus	female	fecal
11432-NS-0074	24.6932	15.1623	Sapajus	male	fecal
11432-NS-0076	15.0575	16.3791	Sapajus	male	fecal
11432-NS-0078	11.7726	11.8716	Cebus	male	fecal
11432-NS-0079	11.8521	10.0264	Cebus	female	fecal
11432-NS-0080	20.537	19.7429	Cebus	female	fecal
11432-NS-0081	13.2329	15.8794	Cebus	female	fecal
11432-NS-0084	14.7644	15.0326	Cebus	female	fecal
11432-NS-0085	6.70959	10.8245	Cebus	female	fecal
11432-NS-0086	16.9726	16.5422	Cebus	female	fecal
11432-NS-0087	0.539726	3.9007	Cebus	male	fecal
11432-NS-0090	8.47123	8.79083	Cebus	male	fecal
11432-NS-0093	12.4822	13.7496	Cebus	female	fecal
11432-NS-0094	24.8082	17.9652	Cebus	female	fecal
11432-NS-0097	16.3562	14.3313	Cebus	female	fecal
11432-NS-0098	20.2055	16.2984	Sapajus	female	urine
11432-NS-0101	15.459	17.5126	Sapajus	female	urine
11432-NS-0103	23	22.6896	Sapajus	female	urine
11432-NS-0104	14.0438	14.2783	Sapajus	female	urine
11432-NS-0107	12.4055	7.10835	Sapajus	female	urine
11432-NS-0108	22.7616	19.6622	Sapajus	female	urine
11432-NS-0109	16.7836	15.0534	Sapajus	female	urine
11432-NS-0110	18.8192	19.9254	Sapajus	male	urine
11432-NS-0111	24.5726	20.012	Sapajus	male	urine
11432-NS-0112	18.9068	14.4774	Sapajus	female	urine
11432-NS-0113	20.726	24.3753	Sapajus	female	urine
11432-NS-0114	35.8219	26.8699	Sapajus	female	urine
11432-NS-0117	18.0603	14.6426	Sapajus	female	urine
11432-NS-0119	10.2932	13.6599	Sapajus	female	urine
11432-NS-0120	25.2548	21.3144	Sapajus	female	urine
11432-NS-0121	26.0795	22.3082	Sapajus	female	urine
11432-NS-0122	16.5151	20.1876	Sapajus	female	urine

[truncated: 10 more sheets: Table S10, Table S11, Table S12, Table S13, Table S14, Table S15, Table S16, Table S17, Table S18, Table S19]
